# Supplementary material for: Nitrogen and Phosphorus of Plants Associated with Arbuscular and Ectomycorrhizas Are Differentially Influenced by Drought
Source: Plants (Basel). 2022 Sep 17;11(18):2429. doi: 10.3390/plants11182429 (PMC9504432; doi:10.3390/plants11182429)
Supplement: Supplementary file 1 [file plants-11-02429-s001.zip]

Archive with 1 entries (1 files):
- plants-1821671-supplementary.xlsx
