# Supplementary material for: Nitrogen and Phosphorus of Plants Associated with Arbuscular and Ectomycorrhizas Are Differentially Influenced by Drought
Source: Plants (Basel). 2022 Sep 17;11(18):2429. doi: 10.3390/plants11182429 (PMC9504432; doi:10.3390/plants11182429)
Supplement: Supplementary file 1 [file plants-11-02429-s001.zip › plants-1821671-supplementary.xlsx]

## Sheet: Table legend(TableS1)
Supporting Information Table S1. Effect size of drought stress on plant [N], [P] and N/P used in the meta-analysis
Note 1: Manipulation type: Type I : constant-stressed treatment; Type II: drying-rewetting treatment; Type III: persistent drying treatment; Type IV: Intermittent drying treatment
Note 2:
N lnR: Effect size of drought stress on plant [N]
N var lnR: Variance of N lnR
P lnR: Effect size of drought stress on plant [P]
P var lnR: Variance of P lnR
N:P lnR: Effect size of drought stress on plant N/P
N:P var lnR: Variance of N:P lnR

## Sheet: Table S1
Reference	Ref #	Location	Latitude	Longitude	Functional group	Manipulation Type of DS	Duration of DS (d)	Duration of DS	Vegetation Type	Plant Species	Mycorrhiza type	references	Soil texture土壤质地	Herbaceous/Woody草本/木质	N-fixation	Field/Pot	NlnR	N var lnR	P lnR	P var lnR	N:P lnR	N:P var lnR	Other treatment
Asensio et al. 2012	2	Spain			Grass	Type III	1	short-tem	Pot experiment	Solanum lycopersicum	AM	FungalRoot global online database of plant mycorrhizalassociations数据库原始数据	Mix	Herbaceous	No	Pot	-0.0114287	0.0127677	0.029853	0.0114586	-0.0412817	0.0242262	NOJA-NAM
Asensio et al. 2012	2	Spain			Grass	Type III	1	short-tem	Pot experiment	Solanum lycopersicum	AM	FungalRoot global online database of plant mycorrhizalassociations数据库原始数据	Mix	Herbaceous	No	Pot	-0.0946652	0.00330921	0.0689929	0.00571995	-0.163658	0.00902917	NOJA-AM
Asensio et al. 2012	2	Spain			Grass	Type III	1	short-tem	Pot experiment	Solanum lycopersicum	AM	FungalRoot global online database of plant mycorrhizalassociations数据库原始数据	Mix	Herbaceous	No	Pot	-0.162903	0.00368074	-0.276253	0.00682236	0.11335	0.0105031	JA-NAM
Asensio et al. 2012	2	Spain			Grass	Type III	1	short-tem	Pot experiment	Solanum lycopersicum	AM	FungalRoot global online database of plant mycorrhizalassociations数据库原始数据	Mix	Herbaceous	No	Pot	0.0370413	0.00412146	0.074108	0.0110192	-0.0370667	0.0151407	JA-AM
Ashraf et al. 2001	3	Finland	62.63N	27.07E	grass	Type I	30	medium-tem	Pot experiment	Pennisetum glaucum	AM	FungalRoot global online database of plant mycorrhizalassociations数据库原始数据	Sandy loam soil	Herbaceous	No	Pot	-0.238813	0.00415976	0.0426802	0.00825612	-0.281494	0.0124159	ICMV94133, 224 mg kg-1 N soil
Ashraf et al. 2001	3	Finland	62.63N	27.07E	grass	Type I	30	medium-tem	Pot experiment	Pennisetum glaucum	AM	FungalRoot global online database of plant mycorrhizalassociations数据库原始数据	Sandy loam soil	Herbaceous	No	Pot	0.128605	0.0249974	-0.0435807	0.0251899	0.172185	0.0501874	ICMV94133, 336 mg kg-1 N soil
Ashraf et al. 2001	3	Finland	62.63N	27.07E	grass	Type I	30	medium-tem	Pot experiment	Pennisetum glaucum	AM	FungalRoot global online database of plant mycorrhizalassociations数据库原始数据	Sandy loam soil	Herbaceous	No	Pot	-0.0362625	0.000636322	0.00467666	0.0158214	-0.0409392	0.0164577	ICMV94133, 448 mg kg-1 N soil
Ashraf et al. 2001	3	Finland	62.63N	27.07E	grass	Type I	30	medium-tem	Pot experiment	Pennisetum glaucum	AM	FungalRoot global online database of plant mycorrhizalassociations数据库原始数据	Sandy loam soil	Herbaceous	No	Pot	0.00642541	0.00314547	0.101339	0.0190154	-0.0949134	0.0221608	WCA, 224 mg kg-1 N soil
Ashraf et al. 2001	3	Finland	62.63N	27.07E	grass	Type I	30	medium-tem	Pot experiment	Pennisetum glaucum	AM	FungalRoot global online database of plant mycorrhizalassociations数据库原始数据	Sandy loam soil	Herbaceous	No	Pot	-0.00853872	0.000495815	0.482348	0.00591395	-0.490886	0.00640977	WCA, 336 mg kg-1 N soil
Ashraf et al. 2001	3	Finland	62.63N	27.07E	grass	Type I	30	medium-tem	Pot experiment	Pennisetum glaucum	AM	FungalRoot global online database of plant mycorrhizalassociations数据库原始数据	Sandy loam soil	Herbaceous	No	Pot	-0.177736	0.00209112	0.475242	0.00209082	-0.652979	0.00418194	WCA, 448 mg kg-1 N soil
Ayub et al. 2011	4	NSW, Australia	33.61S	150.75E	Tree	Type I	30	short-tem	Pot experiment	Eucalyptu saligna	AM	Efficiency of the On-Farm Mycorrhizal Inoculant and Phonolite Rock on Growth and Nutrition of Schinus terebinthifolius and Eucalyptus saligna 作者 Schoen, C (Schoen, Chaiane) 1 Aumond, JJ (Aumond, Juares Jose) 2 Sturmer, SL (Sturmer, Sidney Luiz) 2 查看 Web of Science ResearcherID 和 ORCID (由 Clarivate 提供) REVISTA BRASILEIRA DE CIENCIA DO SOLO 卷40 文献号e0150440 出版时间2016	Sandy loam soil	Woody	No	Pot	-0.24267	0.00490253	-0.575364	0.0475019	0.332694	0.0524045	drought treatment, 280ppm CO2, 26℃
Ayub et al. 2011	4	NSW, Australia	33.61S	150.75E	Tree	Type I	30	short-tem	Pot experiment	Eucalyptu saligna	AM	Efficiency of the On-Farm Mycorrhizal Inoculant and Phonolite Rock on Growth and Nutrition of Schinus terebinthifolius and Eucalyptus saligna 作者 Schoen, C (Schoen, Chaiane) 1 Aumond, JJ (Aumond, Juares Jose) 2 Sturmer, SL (Sturmer, Sidney Luiz) 2 查看 Web of Science ResearcherID 和 ORCID (由 Clarivate 提供) REVISTA BRASILEIRA DE CIENCIA DO SOLO 卷40 文献号e0150440 出版时间2017	Sandy loam soil	Woody	No	Pot	-0.652325	0.0135629	-0.659246	0.059025	0.00692044	0.0725879	drought treatment, 400ppm CO2 , 26℃
Ayub et al. 2011	4	NSW, Australia	33.61S	150.75E	Tree	Type I	30	short-tem	Pot experiment	Eucalyptu saligna	AM	Efficiency of the On-Farm Mycorrhizal Inoculant and Phonolite Rock on Growth and Nutrition of Schinus terebinthifolius and Eucalyptus saligna 作者 Schoen, C (Schoen, Chaiane) 1 Aumond, JJ (Aumond, Juares Jose) 2 Sturmer, SL (Sturmer, Sidney Luiz) 2 查看 Web of Science ResearcherID 和 ORCID (由 Clarivate 提供) REVISTA BRASILEIRA DE CIENCIA DO SOLO 卷40 文献号e0150440 出版时间2018	Sandy loam soil	Woody	No	Pot	-0.505549	0.00558941	-0.646627	0.0353254	0.141079	0.0409148	drought treatment, 640ppm CO2, 26℃
Ayub et al. 2011	4	NSW, Australia	33.61S	150.75E	Tree	Type I	30	short-tem	Pot experiment	Eucalyptu saligna	AM	Efficiency of the On-Farm Mycorrhizal Inoculant and Phonolite Rock on Growth and Nutrition of Schinus terebinthifolius and Eucalyptus saligna 作者 Schoen, C (Schoen, Chaiane) 1 Aumond, JJ (Aumond, Juares Jose) 2 Sturmer, SL (Sturmer, Sidney Luiz) 2 查看 Web of Science ResearcherID 和 ORCID (由 Clarivate 提供) REVISTA BRASILEIRA DE CIENCIA DO SOLO 卷40 文献号e0150440 出版时间2019	Sandy loam soil	Woody	No	Pot	-0.439082	0.00945998	-0.646627	0.010532	0.207545	0.019992	drought treatment, 280ppm CO2, 30℃
Ayub et al. 2011	4	NSW, Australia	33.61S	150.75E	Tree	Type I	30	short-tem	Pot experiment	Eucalyptu saligna	AM	Efficiency of the On-Farm Mycorrhizal Inoculant and Phonolite Rock on Growth and Nutrition of Schinus terebinthifolius and Eucalyptus saligna 作者 Schoen, C (Schoen, Chaiane) 1 Aumond, JJ (Aumond, Juares Jose) 2 Sturmer, SL (Sturmer, Sidney Luiz) 2 查看 Web of Science ResearcherID 和 ORCID (由 Clarivate 提供) REVISTA BRASILEIRA DE CIENCIA DO SOLO 卷40 文献号e0150440 出版时间2020	Sandy loam soil	Woody	No	Pot	-0.352355	0.0113431	-0.530628	0.0434602	0.178273	0.0548033	drought treatment, 400ppm CO2, 30℃
Ayub et al. 2011	4	NSW, Australia	33.61S	150.75E	Tree	Type I	30	short-tem	Pot experiment	Eucalyptu saligna	AM	Efficiency of the On-Farm Mycorrhizal Inoculant and Phonolite Rock on Growth and Nutrition of Schinus terebinthifolius and Eucalyptus saligna 作者 Schoen, C (Schoen, Chaiane) 1 Aumond, JJ (Aumond, Juares Jose) 2 Sturmer, SL (Sturmer, Sidney Luiz) 2 查看 Web of Science ResearcherID 和 ORCID (由 Clarivate 提供) REVISTA BRASILEIRA DE CIENCIA DO SOLO 卷40 文献号e0150440 出版时间2021	Sandy loam soil	Woody	No	Pot	-0.131463	0.0229292	-0.143101	0.165707	0.0116377	0.188636	drought treatment, 640ppm CO2, 30℃
Corell et al. 2012	5	Sevilla, Spain	37.51N	05.96W	Grass	Type I	384	long-tem	Agricultural ecosystem	Salvia officinalis	AM	Wang and Qiu 2006, Zubek and B?aszkowski 2009	Mix	Herbaceous	No	Field	0.0617774	0.0098	-0.074108	0.012125	0.135885	0.021925	Water stress (75% ET)
Corell et al. 2012	5	Sevilla, Spain	37.51N	05.96W	Grass	Type I	384	long-tem	Agricultural ecosystem	Salvia officinalis	AM	Wang and Qiu 2006, Zubek and B?aszkowski 2010	Mix	Herbaceous	No	Field	0.0979804	0.0098	0.194156	0.012125	-0.0961756	0.021925	Water stress (50% ET)
Corell et al. 2012	5	Sevilla, Spain	37.51N	05.96W	Grass	Type I	384	long-tem	Agricultural ecosystem	Salvia officinalis	AM	Wang and Qiu 2006, Zubek and B?aszkowski 2011	Mix	Herbaceous	No	Field	0.119959	0.0098	-0.0363676	0.012125	0.156327	0.021925	Water stress (25% ET)
Corell et al. 2012	5	Sevilla, Spain	37.51N	05.96W	Grass	Type I	384	long-tem	Agricultural ecosystem	Salvia officinalis	AM	Wang and Qiu 2006, Zubek and B?aszkowski 2012	Mix	Herbaceous	No	Field	0.170818	0.0098	-0.241162	0.012125	0.41198	0.021925	Water stress (0% ET)
Danielsen et al. 2014	6	Germany			tree	Type III	20	short-tem	Pot experiment	Poplar	AM	Mycorrhizas in the Central European flora文章所用确定菌根种类的数据库	Mix	woody	No	Pot	-0.0791	0.0041	-0.1996	0.0025	0.1205	0.0066
Ghanbari et al. 2011	7	Zabol, Iran	61.48N	31.03E	grass	Type IV	83	medium-tem	Agricultural ecosystem	Pearl Millet	AM	Phylogenetic distribution and evolution of mycorrhizas in land plants.	Sandy loam soil	Herbaceous	No	Field	-0.277495	0.0130667	-0.546544	0.00654575	0.269048	0.0196124	withholding in stem elongation stage (S1)
Ghanbari et al. 2011	7	Zabol, Iran	61.48N	31.03E	grass	Type IV	83	medium-tem	Agricultural ecosystem	Pearl Millet	AM	Phylogenetic distribution and evolution of mycorrhizas in land plants.	Sandy loam soil	Herbaceous	No	Field	-0.216341	0.0130667	-0.17185	0.00470441	-0.0444905	0.0177711	withholding in ear emergence stage (S2)
Ghanbari et al. 2011	7	Zabol, Iran	61.48N	31.03E	grass	Type IV	83	medium-tem	Agricultural ecosystem	Pearl Millet	AM	Phylogenetic distribution and evolution of mycorrhizas in land plants.	Sandy loam soil	Herbaceous	No	Field	-0.140511	0.0130667	-0.351398	0.0107308	0.210887	0.0237975	S1, none foliar application
Ghanbari et al. 2011	7	Zabol, Iran	61.48N	31.03E	grass	Type IV	83	medium-tem	Agricultural ecosystem	Pearl Millet	AM	Phylogenetic distribution and evolution of mycorrhizas in land plants.	Sandy loam soil	Herbaceous	No	Field	-0.145508	0.0130667	-0.297252	0.0061	0.151744	0.0191667	S1, foliar application of uniconazole
Ghanbari et al. 2011	7	Zabol, Iran	61.48N	31.03E	grass	Type IV	83	medium-tem	Agricultural ecosystem	Pearl Millet	AM	Phylogenetic distribution and evolution of mycorrhizas in land plants.	Sandy loam soil	Herbaceous	No	Field	-0.0997267	0.0130667	-0.251314	0.00555839	0.151588	0.0186251	S1, foliar application of cycocle
Ghanbari et al. 2011	7	Zabol, Iran	61.48N	31.03E	grass	Type IV	83	medium-tem	Agricultural ecosystem	Pearl Millet	AM	Phylogenetic distribution and evolution of mycorrhizas in land plants.	Sandy loam soil	Herbaceous	No	Field	-0.114909	0.0130667	-0.176931	0.00497991	0.0620218	0.0180466	S1, foliar application of uniconazole+cycocel
Ghanbari et al. 2011	7	Zabol, Iran	61.48N	31.03E	grass	Type IV	83	medium-tem	Agricultural ecosystem	Pearl Millet	AM	Phylogenetic distribution and evolution of mycorrhizas in land plants.	Sandy loam soil	Herbaceous	No	Field	-0.123417	0.0130667	-0.076961	0.00875338	-0.0464558	0.02182	S2, none foliar application
Ghanbari et al. 2011	7	Zabol, Iran	61.48N	31.03E	grass	Type IV	83	medium-tem	Agricultural ecosystem	Pearl Millet	AM	Phylogenetic distribution and evolution of mycorrhizas in land plants.	Sandy loam soil	Herbaceous	No	Field	-0.0984401	0.0130667	-0.223144	0.00575561	0.124703	0.0188223	S2, foliar application of uniconazole
Ghanbari et al. 2011	7	Zabol, Iran	61.48N	31.03E	grass	Type IV	83	medium-tem	Agricultural ecosystem	Pearl Millet	AM	Phylogenetic distribution and evolution of mycorrhizas in land plants.	Sandy loam soil	Herbaceous	No	Field	-0.0959884	0.0130667	-0.251314	0.00555839	0.155326	0.0186251	S2, foliar application of cycocle
Ghanbari et al. 2011	7	Zabol, Iran	61.48N	31.03E	grass	Type IV	83	medium-tem	Agricultural ecosystem	Pearl Millet	AM	Phylogenetic distribution and evolution of mycorrhizas in land plants.	Sandy loam soil	Herbaceous	No	Field	-0.107556	0.0130667	-0.0555699	0.00460092	-0.0519861	0.0176676	S2, foliar application of uniconazole+cycocel
Gholamhoseini et al. 2013	8	Tehran, Iran	35.73N	51.17E	grass	Type I	56	medium-tem	Agricultural ecosystem	Helianthus annuus (sunflower)	AM	Wang and Qiu，2006	Sandy loam soil	Herbaceous	No	Field	-0.34484	0.00307474	-0.100083	0.00125941	-0.244757	0.00433416	Mild drought stress in 2006 growing season
Gholamhoseini et al. 2013	8	Tehran, Iran	35.73N	51.17E	grass	Type I	56	medium-tem	Agricultural ecosystem	Helianthus annuus (sunflower)	AM	Wang and Qiu，2006	Sandy loam soil	Herbaceous	No	Field	-0.506561	0.00385662	-0.100083	0.00125941	-0.406478	0.00511603	Severe drought stress in 2006 growing season
Gholamhoseini et al. 2013	8	Tehran, Iran	35.73N	51.17E	grass	Type I	56	medium-tem	Agricultural ecosystem	Helianthus annuus (sunflower)	AM	Wang and Qiu，2006	Sandy loam soil	Herbaceous	No	Field	-0.269172	0.00191233	-0.0487902	0.00052973	-0.220382	0.00244206	Mild drought stress in 2007 growing season
Gholamhoseini et al. 2013	8	Tehran, Iran	35.73N	51.17E	grass	Type I	56	medium-tem	Agricultural ecosystem	Helianthus annuus (sunflower)	AM	Wang and Qiu，2006	Sandy loam soil	Herbaceous	No	Field	-0.396654	0.002263	-0.0826917	0.000549218	-0.313963	0.00281222	Severe drought stress in 2007 growing season
Harvey and van den Driessche 1999	9	Canada			Tree	Type IV	3	short-tem	Pot experiment	Populus sp.	AM	A Check-List of Mycorrhiza in the British Flora-Addenda, Errata and Index A Check-List of Mycorrhiza in the British Flora-Addenda, Errata and Index	Mix	Woody	No	Pot	-0.00245235	0.0130667	-0.0064558	0.0161667	0.00400345	0.0292333	One drought
Harvey and van den Driessche 1999	9	Canada			Tree	Type IV	3	short-tem	Pot experiment	Populus sp.	AM	A Check-List of Mycorrhiza in the British Flora-Addenda, Errata and Index A Check-List of Mycorrhiza in the British Flora-Addenda, Errata and Index	Mix	Woody	No	Pot	0.230553	0.0130667	0.211493	0.0161667	0.0190602	0.0292333	Hardened 2 droughts
Hu et al. 2006	10	Germany			Grass	Type III	26	short-tem	Pot experiment	Triticum aestivum cv. Star	AM	Wang and Qiu，2006	Loamy soil	Herbaceous	No	Pot	-0.0372719	0.000308988	-0.131221	0.00175645	0.0939487	0.00206544	Blade, leaf 3
Hu et al. 2006	10	Germany			Grass	Type III	26	short-tem	Pot experiment	Triticum aestivum cv. Star	AM	Wang and Qiu，2006	Loamy soil	Herbaceous	No	Pot	-0.0852982	0.000543682	-0.163218	0.00425769	0.0779195	0.00480137	Blade, leaf 4
Hu et al. 2006	10	Germany			Grass	Type III	26	short-tem	Pot experiment	Triticum aestivum cv. Star	AM	Wang and Qiu，2006	Loamy soil	Herbaceous	No	Pot	-0.269919	0.00125595	-0.57625	0.00264637	0.306331	0.00390232	Blade, leaf 5
Hu et al. 2006	10	Germany			Grass	Type III	26	short-tem	Pot experiment	Triticum aestivum cv. Star	AM	Wang and Qiu，2006	Loamy soil	Herbaceous	No	Pot	-0.0399895	0.00202518	-0.0173985	0.00694892	-0.022591	0.00897409	Sheath, leaf 3
Hu et al. 2006	10	Germany			Grass	Type III	26	short-tem	Pot experiment	Triticum aestivum cv. Star	AM	Wang and Qiu，2006	Loamy soil	Herbaceous	No	Pot	-0.361615	0.00389834	-0.283365	0.00650225	-0.07825	0.0104006	Sheath, leaf 4
Jin et al. 2006	12	Harbin, China	45.70N	126.64E	Grass	Type IV	38-52	medium-tem	Pot experiment	Glycine max (L.) Merr.	AM	FungalRoot global online database of plant mycorrhizalassociations数据库原始数据	Black soil	Herbaceous	Yes	Pot	0.123309	0.0033125	-0.0883492	0.004225	0.211658	0.0075375	P level (0 kg-1 KH2PO4), period : 38-52 d
Jin et al. 2006	12	Harbin, China	45.70N	126.64E	Grass	Type IV	38-52	medium-tem	Pot experiment	Glycine max (L.) Merr.	AM	FungalRoot global online database of plant mycorrhizalassociations数据库原始数据	Black soil	Herbaceous	Yes	Pot	0.096888	0.0033125	-0.122148	0.004225	0.219036	0.0075375	P level (15 kg-1 KH2PO4), period : 38-52 d
Jin et al. 2006	12	Harbin, China	45.70N	126.64E	Grass	Type IV	38-52	medium-tem	Pot experiment	Glycine max (L.) Merr.	AM	FungalRoot global online database of plant mycorrhizalassociations数据库原始数据	Black soil	Herbaceous	Yes	Pot	0.0851578	0.0033125	-0.0728225	0.004225	0.15798	0.0075375	P level (30 kg-1 KH2PO4), period : 38-52 d
Jin et al. 2006	12	Harbin, China	45.70N	126.64E	Grass	Type IV	61-75	medium-tem	Pot experiment	Glycine max (L.) Merr.	AM	FungalRoot global online database of plant mycorrhizalassociations数据库原始数据	Black soil	Herbaceous	Yes	Pot	0.15077	0.0033125	-0.0735341	0.004225	0.224304	0.0075375	P level (0 kg-1 KH2PO4), period : 61-75 d
Jin et al. 2006	12	Harbin, China	45.70N	126.64E	Grass	Type IV	61-75	medium-tem	Pot experiment	Glycine max (L.) Merr.	AM	FungalRoot global online database of plant mycorrhizalassociations数据库原始数据	Black soil	Herbaceous	Yes	Pot	0.18108	0.0033125	-0.10102	0.004225	0.2821	0.0075375	P level (15 kg-1 KH2PO4), period : 61-75 d
Jin et al. 2006	12	Harbin, China	45.70N	126.64E	Grass	Type IV	61-75	medium-tem	Pot experiment	Glycine max (L.) Merr.	AM	FungalRoot global online database of plant mycorrhizalassociations数据库原始数据	Black soil	Herbaceous	Yes	Pot	0.0896827	0.0033125	-0.066111	0.004225	0.155794	0.0075375	P level (30 kg-1 KH2PO4), period : 61-75 d
Jin et al. 2006	12	Harbin, China	45.70N	126.64E	Grass	Type IV	38-52	medium-tem	Pot experiment	Glycine max (L.) Merr.	AM	FungalRoot global online database of plant mycorrhizalassociations数据库原始数据	Black soil	Herbaceous	Yes	Pot	0.0426731	0.0033125	0.0267873	0.004225	0.0158858	0.0075375	P level (0 kg-1 KH2PO4), period : 38-52 d
Jin et al. 2006	12	Harbin, China	45.70N	126.64E	Grass	Type IV	38-52	medium-tem	Pot experiment	Glycine max (L.) Merr.	AM	FungalRoot global online database of plant mycorrhizalassociations数据库原始数据	Black soil	Herbaceous	Yes	Pot	0.0834871	0.0033125	-0.0933741	0.004225	0.176861	0.0075375	P level (15 kg-1 KH2PO4), period : 38-52 d
Jin et al. 2006	12	Harbin, China	45.70N	126.64E	Grass	Type IV	38-52	medium-tem	Pot experiment	Glycine max (L.) Merr.	AM	FungalRoot global online database of plant mycorrhizalassociations数据库原始数据	Black soil	Herbaceous	Yes	Pot	0.0417815	0.0033125	-0.00743498	0.004225	0.0492165	0.0075375	P level (30 kg-1 KH2PO4), period : 38-52 d
Jin et al. 2006	12	Harbin, China	45.70N	126.64E	Grass	Type IV	61-75	medium-tem	Pot experiment	Glycine max (L.) Merr.	AM	FungalRoot global online database of plant mycorrhizalassociations数据库原始数据	Black soil	Herbaceous	Yes	Pot	-0.0618174	0.0033125	0.172677	0.004225	-0.234494	0.0075375	P level (0 kg-1 KH2PO4), period : 61-75 d
Jin et al. 2006	12	Harbin, China	45.70N	126.64E	Grass	Type IV	61-75	medium-tem	Pot experiment	Glycine max (L.) Merr.	AM	FungalRoot global online database of plant mycorrhizalassociations数据库原始数据	Black soil	Herbaceous	Yes	Pot	0.0337256	0.0033125	-0.0210534	0.004225	0.054779	0.0075375	P level (15 kg-1 KH2PO4), period : 61-75 d
Jin et al. 2006	12	Harbin, China	45.70N	126.64E	Grass	Type IV	61-75	medium-tem	Pot experiment	Glycine max (L.) Merr.	AM	FungalRoot global online database of plant mycorrhizalassociations数据库原始数据	Black soil	Herbaceous	Yes	Pot	0.115707	0.0033125	0.0264666	0.004225	0.0892402	0.0075375	P level (30 kg-1 KH2PO4), period : 61-75 d
Krizek et al. 1985	13	USA			grass	Type I	<30	short-tem	Pot experiment	Soybean ( Forrest )	AM	Mycorrhizas in the Central European flora文章所用确定菌根种类的数据库	Mix	Herbaceous	Yes	Pot	-0.0736651	0.000647868	-0.599621	0.00281338	0.525956	0.00346125
Krizek et al. 1985	13	USA			grass	Type I	<30	short-tem	Pot experiment	Soybean ( Williams )	AM	Mycorrhizas in the Central European flora文章所用确定菌根种类的数据库	Mix	Herbaceous	Yes	Pot	-0.148799	0.000511313	-0.65678	0.00647378	0.507981	0.0069851
Lee et al. 2012	14	Korea			Grass	Type II	12	short-tem	Pot experiment	Lolium perenne	AM	Wang and Qiu 2006	Mix	Herbaceous	No	Pot	0.0637412	0.00883333	0.0565122	0.0112667	0.007229	0.0201
Mahouachi 2009	15	Tenerife Island, Spain			Grass	Type III	62	medium-tem	Pot experiment	Musa acuminata	AM	Phylogenetic distribution and evolution of mycorrhizas in land plants.	Mix	Herbaceous	No	Pot	0.0151926	0.00435556	-0.0876473	0.00538889	0.10284	0.00974444	21 Days (Glasshouse, 20-30℃, 65-90% relative humidity )
Mahouachi 2009	15	Tenerife Island, Spain			Grass	Type III	62	medium-tem	Pot experiment	Musa acuminata	AM	Phylogenetic distribution and evolution of mycorrhizas in land plants.	Mix	Herbaceous	No	Pot	-0.0184493	0.00435556	0.0436751	0.00538889	-0.0621243	0.00974444	40 Days (Glasshouse, 20-30℃, 65-90% relative humidity )
Mahouachi 2009	15	Tenerife Island, Spain			Grass	Type III	62	medium-tem	Pot experiment	Musa acuminata	AM	Phylogenetic distribution and evolution of mycorrhizas in land plants.	Mix	Herbaceous	No	Pot	-0.0471632	0.00435556	0.102129	0.00538889	-0.149293	0.00974444	54 Days (Glasshouse, 20-30℃, 65-90% relative humidity )
Mahouachi 2009	15	Tenerife Island, Spain			Grass	Type III	62	medium-tem	Pot experiment	Musa acuminata	AM	Phylogenetic distribution and evolution of mycorrhizas in land plants.	Mix	Herbaceous	No	Pot	-0.0637666	0.00435556	0.152469	0.00538889	-0.216235	0.00974444	62 Days (Glasshouse, 20-30℃, 65-90% relative humidity )
Sánchez-Rodríguez et al. 2010	17	Granada, Spain			grass	Type I	22	short-tem	Pot experiment	Kosaco	AM	myco_db_Akhmetzanova et al 2012 Ecology_Mycorrhiza database_SU	Mix	Herbaceous	No	Pot	-0.21837	0.0246611	0.0397403	0.0197425	-0.258111	0.0444037
Sánchez-Rodríguez et al. 2010	17	Granada, Spain			grass	Type I	22	short-tem	Pot experiment	Josefina	AM	myco_db_Akhmetzanova et al 2012 Ecology_Mycorrhiza database_SU	Mix	Herbaceous	No	Pot	-0.115736	0.0522566	-0.0571584	0.0294658	-0.0585775	0.0817224
Sánchez-Rodríguez et al. 2010	17	Granada, Spain			grass	Type I	22	short-tem	Pot experiment	Katalina	AM	myco_db_Akhmetzanova et al 2013 Ecology_Mycorrhiza database_SU	Mix	Herbaceous	No	Pot	-0.0170944	0.104072	-0.386773	0.0182155	0.369679	0.122287
Sánchez-Rodríguez et al. 2010	17	Granada, Spain			grass	Type I	22	short-tem	Pot experiment	Salomé	AM	myco_db_Akhmetzanova et al 2014 Ecology_Mycorrhiza database_SU	Mix	Herbaceous	No	Pot	-0.180262	0.0959213	0.0425596	0.00468734	-0.222821	0.100609
Sánchez-Rodríguez et al. 2010	17	Granada, Spain			grass	Type I	22	short-tem	Pot experiment	Zarina	AM	myco_db_Akhmetzanova et al 2015 Ecology_Mycorrhiza database_SU	Mix	Herbaceous	No	Pot	0.242072	0.049381	1.0229	0.01613	-0.780829	0.065511
Song et al. 2010	19	Yokohama, Japan	43.00N	141.00E	Shrub	Type I	133	long-tem	Pot experiment	Bauhinia faberi	AM	Effects of AM fungus inoculation on the root system of small saddle sheep hoof beetle seedlings under drought conditions. Acta Ecologica Sinica. 2017, 37, 2611-2619.	Sandy loam soil	Herbaceous	No	Pot	-0.316019	0.0165954	-0.332297	0.00400469	0.0162779	0.0206001	20% Field capacity
Song et al. 2010	19	Yokohama, Japan	43.00N	141.00E	Shrub	Type I	133	long-tem	Pot experiment	Bauhinia faberi	AM	Effects of AM fungus inoculation on the root system of small saddle sheep hoof beetle seedlings under drought conditions. Acta Ecologica Sinica. 2017, 37, 2611-2620.	Sandy loam soil	Herbaceous	No	Pot	0.169483	0.0106616	-0.0753865	0.00482452	0.244869	0.0154861	10% Field capacity
Song et al. 2010	19	Yokohama, Japan	43.00N	141.00E	Shrub	Type I	133	long-tem	Pot experiment	Bauhinia faberi	AM	Effects of AM fungus inoculation on the root system of small saddle sheep hoof beetle seedlings under drought conditions. Acta Ecologica Sinica. 2017, 37, 2611-2621.	Sandy loam soil	Herbaceous	No	Pot	-0.00879097	0.00714036	-0.0446148	0.00918274	0.0358238	0.0163231	0 % Field capacity
Xia 1997	22	Sichuan, China			grass	Type IV	77	medium-tem	Pot experiment	Faba bean (Vicia faba L.)	AM	Wang and Qiu，2006	Mix	Herbaceous	Yes	Pot	-0.0421376	0.0130667	-0.242562	0.0161667	0.200424	0.0292333	Leaf, drought treatment (D1)
Xia 1997	22	Sichuan, China			grass	Type IV	95	long-tem	Pot experiment	Faba bean (Vicia faba L.)	AM	Wang and Qiu，2006	Mix	Herbaceous	Yes	Pot	-0.0476	0.0130667	-0.0618754	0.0161667	1.33667	0.0292333	Leaf, drought treatment (D2)
Xia 1997	22	Sichuan, China			grass	Type IV	112	long-tem	Pot experiment	Faba bean (Vicia faba L.)	AM	Wang and Qiu，2006	Mix	Herbaceous	Yes	Pot	-0.0680535	0.0130667	-0.162519	0.0161667	0.0944655	0.0292333	Leaf, drought treatment (D3)
Xia 1997	22	Sichuan, China			grass	Type IV	130	long-tem	Pot experiment	Faba bean (Vicia faba L.)	AM	Wang and Qiu，2006	Mix	Herbaceous	Yes	Pot	-0.326903	0.0130667	-0.040822	0.0161667	-0.286081	0.0292333	Leaf, drought treatment (D4)
Xia 1997	22	Sichuan, China			grass	Type IV	159	long-tem	Pot experiment	Faba bean (Vicia faba L.)	AM	Wang and Qiu，2006	Mix	Herbaceous	Yes	Pot	-0.280514	0.0130667	-0.325422	0.0161667	0.0449088	0.0292333	Leaf, drought treatment (D5)
Xia 1997	22	Sichuan, China			grass	Type IV	77	medium-tem	Pot experiment	Faba bean (Vicia faba L.)	AM	Wang and Qiu，2006	Mix	Herbaceous	Yes	Pot	-0.0444518	0.0130667	-0.0392207	0.0161667	-0.00523105	0.0292333	Stem, drought treatment (D1)
Xia 1997	22	Sichuan, China			grass	Type IV	95	long-tem	Pot experiment	Faba bean (Vicia faba L.)	AM	Wang and Qiu，2006	Mix	Herbaceous	Yes	Pot	-0.0354019	0.0130667	-0.144581	0.0161667	0.109179	0.0292333	Stem, drought treatment (D2)
Xia 1997	22	Sichuan, China			grass	Type IV	112	long-tem	Pot experiment	Faba bean (Vicia faba L.)	AM	Wang and Qiu，2006	Mix	Herbaceous	Yes	Pot	-0.0628009	0.0130667	-0.101096	0.0161667	0.0382952	0.0292333	Stem, drought treatment (D3)
Xia 1997	22	Sichuan, China			grass	Type IV	130	long-tem	Pot experiment	Faba bean (Vicia faba L.)	AM	Wang and Qiu，2006	Mix	Herbaceous	Yes	Pot	-0.175389	0.0130667	-0.237672	0.0161667	0.0622825	0.0292333	Stem, drought treatment (D4)
Xia 1997	22	Sichuan, China			grass	Type IV	159	long-tem	Pot experiment	Faba bean (Vicia faba L.)	AM	Wang and Qiu，2006	Mix	Herbaceous	Yes	Pot	-0.185806	0.0130667	-0.122602	0.0161667	-0.0632036	0.0292333	Stem, drought treatment (D5)
Yarie and Cleve 1996	23	Alaska, USA			Tree	Type IV	>90	long-tem	Forest ecosystem	Poplar	AM	Mycorrhizas in the Central European flora文章所用确定菌根种类的数据库	loess soils	Woody	No	Field	0.0173917	0.0130667	-0.0390814	0.0161667	0.0564731	0.0292333	UP2, in 1989
Yarie and Cleve 1996	23	Alaska, USA			Tree	Type IV	>90	long-tem	Forest ecosystem	Poplar	AM	Mycorrhizas in the Central European flora文章所用确定菌根种类的数据库	loess soils	Woody	No	Field	-0.029853	0.0130667	-0.0857668	0.0161667	0.0559139	0.0292333	UP2, in 1990
Yarie and Cleve 1996	23	Alaska, USA			Tree	Type IV	>90	long-tem	Forest ecosystem	Poplar	AM	Mycorrhizas in the Central European flora文章所用确定菌根种类的数据库	loess soils	Woody	No	Field	-0.0484524	0.0130667	-0.082351	0.0161667	0.0338987	0.0292333	UP2, in 1991
Yarie and Cleve 1996	23	Alaska, USA			Tree	Type IV	>90	long-tem	Forest ecosystem	Poplar	AM	Mycorrhizas in the Central European flora文章所用确定菌根种类的数据库	loess soils	Woody	No	Field	-0.0674413	0.0130667	-0.0546584	0.0161667	-0.0127829	0.0292333	FP3, in 1989
Yarie and Cleve 1996	23	Alaska, USA			Tree	Type IV	>90	long-tem	Forest ecosystem	Poplar	AM	Mycorrhizas in the Central European flora文章所用确定菌根种类的数据库	loess soils	Woody	No	Field	-0.074108	0.0130667	-0.150823	0.0161667	0.0767149	0.0292333	FP3, in 1990
Yarie and Cleve 1996	23	Alaska, USA			Tree	Type IV	>90	long-tem	Forest ecosystem	Poplar	AM	Mycorrhizas in the Central European flora文章所用确定菌根种类的数据库	loess soils	Woody	No	Field	-0.0504309	0.0130667	-0.082521	0.0161667	0.0320902	0.0292333	FP3, in 1991
Zhang et al. 2010	24	Beijing, China			Tree	Type III	33	medium-tem	Pot experiment	Malus domestica Borkh.	AM	Wang and Qiu，2006	Sandy loam soil	Woody	No	Pot	-0.408336	0.00502801	0.0556736	0.00807404	-0.464009	0.013102	Sampling data: 4-24; Drought (Upper)
Zhang et al. 2010	24	Beijing, China			Tree	Type III	33	medium-tem	Pot experiment	Malus domestica Borkh.	AM	Wang and Qiu，2006	Sandy loam soil	Woody	No	Pot	0.0184526	0.00560264	0.0848038	0.00515366	-0.0663512	0.0107563	Sampling data: 4-24; Drought (Middle)
Zhang et al. 2010	24	Beijing, China			Tree	Type III	33	medium-tem	Pot experiment	Malus domestica Borkh.	AM	Wang and Qiu，2006	Sandy loam soil	Woody	No	Pot	0	0.00377805	-0.405249	0.00951986	0.405249	0.0132979	Sampling data: 4-24; Drought (Lower)
Zhang et al. 2010	24	Beijing, China			Tree	Type III	33	medium-tem	Pot experiment	Malus domestica Borkh.	AM	Wang and Qiu，2006	Sandy loam soil	Woody	No	Pot	0.17583	0.0205821	0.184964	0.0082112	-0.00913385	0.0287933	Sampling data: 5-1; Drought (Upper)
Zhang et al. 2010	24	Beijing, China			Tree	Type III	33	medium-tem	Pot experiment	Malus domestica Borkh.	AM	Wang and Qiu，2006	Sandy loam soil	Woody	No	Pot	0.16335	0.00863184	-0.635307	0.00917467	0.798656	0.0178065	Sampling data: 5-1; Drought (Middle)
Zhang et al. 2010	24	Beijing, China			Tree	Type III	33	medium-tem	Pot experiment	Malus domestica Borkh.	AM	Wang and Qiu，2006	Sandy loam soil	Woody	No	Pot	0.327918	0.00577497	0.240056	0.00739278	0.0878626	0.0131677	Sampling data: 5-1; Drought (Lower)
Zhang et al. 2010	24	Beijing, China			Tree	Type III	33	medium-tem	Pot experiment	Malus domestica Borkh.	AM	Wang and Qiu，2006	Sandy loam soil	Woody	No	Pot	0	0.00289509	-0.859382	0.00787634	0.859382	0.0107714	Sampling data: 5-8; Drought (Upper)
Zhang et al. 2010	24	Beijing, China			Tree	Type III	33	medium-tem	Pot experiment	Malus domestica Borkh.	AM	Wang and Qiu，2006	Sandy loam soil	Woody	No	Pot	0.0123922	0.00384534	-0.920028	0.00939692	0.93242	0.0132423	Sampling data: 5-8; Drought (Middle)
Zhang et al. 2010	24	Beijing, China			Tree	Type III	33	medium-tem	Pot experiment	Malus domestica Borkh.	AM	Wang and Qiu，2006	Sandy loam soil	Woody	No	Pot	0.111841	0.00856096	-1.15211	0.00727609	1.26395	0.015837	Sampling data: 5-8; Drought (Lower)
Zhang et al. 2010	24	Beijing, China			Tree	Type III	33	medium-tem	Pot experiment	Malus domestica Borkh.	AM	Wang and Qiu，2006	Sandy loam soil	Woody	No	Pot	1.44487e-05	0.00562295	-0.392019	0.00778311	0.392034	0.0134061	Sampling data: 5-15; Drought (Upper)
Zhang et al. 2010	24	Beijing, China			Tree	Type III	33	medium-tem	Pot experiment	Malus domestica Borkh.	AM	Wang and Qiu，2006	Sandy loam soil	Woody	No	Pot	0.155224	0.0069302	0.372589	0.00520355	-0.217366	0.0121337	Sampling data: 5-15; Drought (Middle)
Zhang et al. 2010	24	Beijing, China			Tree	Type III	33	medium-tem	Pot experiment	Malus domestica Borkh.	AM	Wang and Qiu，2006	Sandy loam soil	Woody	No	Pot	0.0119229	0.00264106	-0.471841	0.00898339	0.483764	0.0116244	Sampling data: 5-15; Drought (Lower)
Zhang et al. 2010	24	Beijing, China			Tree	Type III	33	medium-tem	Pot experiment	Malus domestica Borkh.	AM	Wang and Qiu，2006	Sandy loam soil	Woody	No	Pot	1.39143e-05	0.00352455	-0.802213	0.00954658	0.802227	0.0130711	Sampling data: 5-22; Drought (Upper)
Zhang et al. 2010	24	Beijing, China			Tree	Type III	33	medium-tem	Pot experiment	Malus domestica Borkh.	AM	Wang and Qiu，2006	Sandy loam soil	Woody	No	Pot	-0.700004	0.00720529	-1.06556	0.0350379	0.365553	0.0422432	Sampling data: 5-22; Drought (Middle)
Zhang et al. 2010	24	Beijing, China			Tree	Type III	33	medium-tem	Pot experiment	Malus domestica Borkh.	AM	Wang and Qiu，2006	Sandy loam soil	Woody	No	Pot	-0.0784999	0.00605095	0.663363	0.00965841	-0.741863	0.0157094	Sampling data: 5-22; Drought (Lower)
Zhang et al. 2010	24	Beijing, China			Tree	Type III	33	medium-tem	Pot experiment	Malus domestica Borkh.	AM	Wang and Qiu，2006	Sandy loam soil	Woody	No	Pot	0	0.00395871	0.40575	0.0114089	-0.40575	0.0153676	Sampling data: 5-29; Drought (Upper)
Zhang et al. 2012	25	China			tree	Type II	90	long-tem	Pot experiment	Casuarina equisetifolia	AM	FungalRoot global online database of plant mycorrhizalassociations数据库原始数据	Mix	woody	No	Pot	0.0474071	0.0279516	-0.059953	0.0344893	0.10736	0.0624409
Zhang et al. 2012	25	China			tree	Type II	180	long-tem	Pot experiment	Casuarina equisetifolia	AM	FungalRoot global online database of plant mycorrhizalassociations数据库原始数据	Mix	woody	No	Pot	0.0691575	0.0313108	-0.0602082	0.0264425	0.129366	0.0577533
Alvarez et al. 2009	1	Chile	41.0S	72.0W	tree	Type I	28	short-tem	Pot experiment	Nothofagus dombeyi	ECM	Phylogenetic distribution and evolution of mycorrhizas in land plants.	Clay	Woody	No	Pot	-0.140896	0.000987203	-0.528844	0.0153853	0.387949	0.0163725	Inoculated with D. antartica
Alvarez et al. 2009	1	Chile	41.0S	72.0W	tree	Type I	28	short-tem	Pot experiment	Nothofatus dombeyi	ECM	Phylogenetic distribution and evolution of mycorrhizas in land plants.	Clay	Woody	No	Pot	-0.180012	3.99911e-05	-0.684489	0.0118247	0.504477	0.0118647	Inoculated with P. tinctorius
Inclán et al. 2005	11	Iberian Peninsula	40.69N	0.80E	Tree	Type I	~540	long-tem	Pot experiment	Aleppo pine	ECM	Wang and Qiu，2006；Morphological characterization of mycorrhizae formed between three Terfezia species (desert truffles) and several Cistaceae and Aleppo pine Fatima El-Houaria Zitouni-Haouar, Zohra Fortas & Gerard Chevalier Mycorrhiza volume 24, pages397–403 (2014)	Mix	Woody	No	Pot	0.181322	0.0011809	0.0901511	0.0026589	0.091171	0.0038398	Needle
Inclán et al. 2005	11	Iberian Peninsula	40.69N	0.80E	Tree	Type I	~540	long-tem	Pot experiment	Aleppo pine	ECM	Wang and Qiu，2006；Morphological characterization of mycorrhizae formed between three Terfezia species (desert truffles) and several Cistaceae and Aleppo pine Fatima El-Houaria Zitouni-Haouar, Zohra Fortas & Gerard Chevalier Mycorrhiza volume 24, pages397–403 (2015)	Mix	Woody	No	Pot	0.319864	0.000358761	-0.00851069	0.00362174	0.328374	0.00398051	Twigs < 3 mm
Inclán et al. 2005	11	Iberian Peninsula	40.69N	0.80E	Tree	Type I	~540	long-tem	Pot experiment	Aleppo pine	ECM	Wang and Qiu，2006；Morphological characterization of mycorrhizae formed between three Terfezia species (desert truffles) and several Cistaceae and Aleppo pine Fatima El-Houaria Zitouni-Haouar, Zohra Fortas & Gerard Chevalier Mycorrhiza volume 24, pages397–403 (2016)	Mix	Woody	No	Pot	0.300908	0.00235186	0.357674	0.00472974	-0.0567666	0.00708159	Twigs > 3mm
Inclán et al. 2005	11	Iberian Peninsula	40.69N	0.80E	Tree	Type I	~540	long-tem	Pot experiment	Aleppo pine	ECM	Wang and Qiu，2006；Morphological characterization of mycorrhizae formed between three Terfezia species (desert truffles) and several Cistaceae and Aleppo pine Fatima El-Houaria Zitouni-Haouar, Zohra Fortas & Gerard Chevalier Mycorrhiza volume 24, pages397–403 (2017)	Mix	Woody	No	Pot	0.341541	0.0022274	0.161062	0.00208457	0.18048	0.00431197	Roots
Peuke and Rennenberg. 2004	16	Germany			Tree	Type I	21	short-tem	Pot experiment	Fagus sylvatica	ECM	Wang and Qiu 2006	Mix	Woody	No	Pot	0.013513	0.00264385	-0.152342	0.00451596	0.165855	0.00715981	Provenance: red
Peuke and Rennenberg. 2004	16	Germany			Tree	Type I	21	short-tem	Pot experiment	Fagus sylvatica	ECM	Wang and Qiu 2006	Mix	Woody	No	Pot	-0.0449757	0.00183151	-0.234473	0.00356274	0.189497	0.00539425	Provenance: kloe
Peuke and Rennenberg. 2004	16	Germany			Tree	Type I	21	short-tem	Pot experiment	Fagus sylvatica	ECM	Wang and Qiu 2006	Mix	Woody	No	Pot	-0.088744	0.00604369	-0.258809	0.0469498	0.170065	0.0529935	Provenance: small
Peuke and Rennenberg. 2004	16	Germany			Tree	Type I	21	short-tem	Pot experiment	Fagus sylvatica	ECM	Wang and Qiu 2006	Mix	Woody	No	Pot	-0.00630194	0.00440487	-0.0938726	0.00993639	0.0875707	0.0143413	Provenance: goer
Peuke and Rennenberg. 2004	16	Germany			Tree	Type I	21	short-tem	Pot experiment	Fagus sylvatica	ECM	Wang and Qiu 2006	Mix	Woody	No	Pot	-0.0681356	0.00310464	-0.271056	0.00430143	0.202921	0.00740608	Provenance: tbb
Peuke and Rennenberg. 2004	16	Germany			Tree	Type I	21	short-tem	Pot experiment	Fagus sylvatica	ECM	Wang and Qiu 2006	Mix	Woody	No	Pot	-0.0484054	0.00291416	-0.128625	0.0059135	0.0802191	0.00882766	Provenance: bov
Peuke and Rennenberg. 2004	16	Germany			Tree	Type I	21	short-tem	Pot experiment	Fagus sylvatica	ECM	Wang and Qiu 2006	Mix	Woody	No	Pot	-0.111907	0.0027122	-0.337465	0.0111611	0.225558	0.0138733	Provenance: black
Peuke and Rennenberg. 2004	16	Germany			Tree	Type I	21	short-tem	Pot experiment	Fagus sylvatica	ECM	Wang and Qiu 2006	Mix	Woody	No	Pot	-0.0187665	0.00408319	-0.140585	0.0171838	0.121818	0.021267	Provenance: bad
Peuke and Rennenberg. 2004	16	Germany			Tree	Type I	21	short-tem	Pot experiment	Fagus sylvatica	ECM	Wang and Qiu 2006	Mix	Woody	No	Pot	0.021055	0.00354118	-0.0814079	0.00758027	0.102463	0.0111214	Provenance: sees
Peuke and Rennenberg. 2004	16	Germany			Tree	Type I	21	short-tem	Pot experiment	Fagus sylvatica	ECM	Wang and Qiu 2006	Mix	Woody	No	Pot	0.0549154	0.00458449	-0.0516101	0.00137456	0.106526	0.00595905	Provenance: harz
Peuke and Rennenberg. 2004	16	Germany			Tree	Type I	21	short-tem	Pot experiment	Fagus sylvatica	ECM	Wang and Qiu 2006	Mix	Woody	No	Pot	0.0199195	0.00362402	-0.135771	0.00544931	0.15569	0.00907332	Provenance: sont
Sardans et al. 2013	18	Catalonia,NE Spain	41.35N	1.03E	tree	Type I	90	long-tem	forest ecosystem	Quercus ilex	EcM	FungalRoot global online database of plant mycorrhizalassociations数据库原始数据	stony	woody	No	Field	0.0153064	0.00127981	0.124831	0.00288511	-0.109525	0.00416492	Spring
Sardans et al. 2013	18	Catalonia,NE Spain	41.35N	1.03E	tree	Type I	91	long-tem	forest ecosystem	Quercus ilex	EcM	FungalRoot global online database of plant mycorrhizalassociations数据库原始数据	stony	woody	No	Field	0.0057674	0.000858918	0.148207	0.00377706	-0.14244	0.00463598	Summer
Sardans et al. 2013	18	Catalonia,NE Spain	41.35N	1.03E	tree	Type I	92	long-tem	forest ecosystem	Quercus ilex	EcM	FungalRoot global online database of plant mycorrhizalassociations数据库原始数据	stony	woody	No	Field	-0.0598068	0.000741893	0.0669272	0.00239194	-0.126734	0.00313384	Autumn
Sardans et al. 2013	18	Catalonia,NE Spain	41.35N	1.03E	tree	Type I	92	long-tem	forest ecosystem	Quercus ilex	EcM	FungalRoot global online database of plant mycorrhizalassociations数据库原始数据	stony	woody	No	Field	0.00941331	0.000917192	0.185047	0.00118282	-0.175634	0.00210001	Winter
Sardans et al. 2013	18	Catalonia,NE Spain	41.3N	1.82E	shrub	Type I	90	long-tem	shrub ecosystem	Erica multiflora et al.	EcM	FungalRoot global online database of plant mycorrhizalassociations数据库原始数据	calcareous	woody	No	Field	-0.000144587	0.00197479	0.07112	0.00450933	-0.0712646	0.00648411	Spring
Sardans et al. 2013	18	Catalonia,NE Spain	41.3N	1.82E	shrub	Type I	91	long-tem	shrub ecosystem	Erica multiflora et al.	EcM	FungalRoot global online database of plant mycorrhizalassociations数据库原始数据	calcareous	woody	No	Field	-0.0520414	0.00223529	-0.0753044	0.00506065	0.023263	0.00729594	Summer
Sardans et al. 2013	18	Catalonia,NE Spain	41.3N	1.82E	shrub	Type I	92	long-tem	shrub ecosystem	Erica multiflora et al.	EcM	FungalRoot global online database of plant mycorrhizalassociations数据库原始数据	calcareous	woody	No	Field	-0.0848863	0.0021491	-0.125655	0.00311231	0.040769	0.00526141	Autumn
Sardans et al. 2013	18	Catalonia,NE Spain	41.3N	1.82E	shrub	Type I	92	long-tem	shrub ecosystem	Erica multiflora et al.	EcM	FungalRoot global online database of plant mycorrhizalassociations数据库原始数据	calcareous	woody	No	Field	-0.0805372	0.00284487	-0.197218	0.00521362	0.116681	0.0080585	Winter
Tobita et al. 2010	20	Yokohama, Japan	43.00N	141.00E	Tree	Type II	730	long-tem	Pot experiment	Alnus hirsuta	EcM	FungalRoot global online database of plant mycorrhizalassociations数据库原始数据	Mix	Woody	Yes	Pot	0.287682	0.00706014	0.588886	0.0129581	-0.301204	0.0200182	High-P ( 7.74 mg P /pot.week), ambient CO2
Tobita et al. 2010	20	Yokohama, Japan	43.00N	141.00E	Tree	Type II	730	long-tem	Pot experiment	Alnus hirsuta	EcM	FungalRoot global online database of plant mycorrhizalassociations数据库原始数据	Mix	Woody	Yes	Pot	0.135341	0.00440708	0.262364	0.020881	-0.127023	0.0252881	High-P ( 7.74 mg P /pot.week), elevated CO2
Tobita et al. 2010	20	Yokohama, Japan	43.00N	141.00E	Tree	Type II	730	long-tem	Pot experiment	Alnus hirsuta	EcM	FungalRoot global online database of plant mycorrhizalassociations数据库原始数据	Mix	Woody	Yes	Pot	0.040822	0.00596463	-0.207639	0.0230778	0.248461	0.0290425	Low-P ( 0.774 mg P /pot.week), ambient CO2
Tobita et al. 2010	20	Yokohama, Japan	43.00N	141.00E	Tree	Type II	730	long-tem	Pot experiment	Alnus hirsuta	EcM	FungalRoot global online database of plant mycorrhizalassociations数据库原始数据	Mix	Woody	Yes	Pot	-0.0661398	0.00896028	-0.29267	0.0179643	0.22653	0.0269246	Low-P ( 0.774 mg P /pot.week), elevated CO2
Tobita et al. 2010	20	Yokohama, Japan	43.00N	141.00E	Tree	Type II	730	long-tem	Pot experiment	Aluns maximowiczii	EcM	FungalRoot global online database of plant mycorrhizalassociations数据库原始数据	Mix	Woody	Yes	Pot	0.113115	0.00402489	0.623189	0.0334369	-0.510074	0.0374618	High-P ( 7.74 mg P /pot.week), ambient CO2
Tobita et al. 2010	20	Yokohama, Japan	43.00N	141.00E	Tree	Type II	730	long-tem	Pot experiment	Almus maximowiczii	EcM	FungalRoot global online database of plant mycorrhizalassociations数据库原始数据	Mix	Woody	Yes	Pot	0.0913498	0.0125715	0.545511	0.0696238	-0.454161	0.0821953	High-P ( 7.74 mg P /pot.week), elevated CO2
Tobita et al. 2010	20	Yokohama, Japan	43.00N	141.00E	Tree	Type II	730	long-tem	Pot experiment	Almus maximowiczii	EcM	FungalRoot global online database of plant mycorrhizalassociations数据库原始数据	Mix	Woody	Yes	Pot	-0.0277796	0.00722341	0.208545	0.00682085	-0.236324	0.0140443	Low-P ( 0.774 mg P /pot.week), ambient CO2
Tobita et al. 2010	20	Yokohama, Japan	43.00N	141.00E	Tree	Type II	730	long-tem	Pot experiment	Almus maximowiczii	EcM	FungalRoot global online database of plant mycorrhizalassociations数据库原始数据	Mix	Woody	Yes	Pot	0.0451204	0.00814899	0.226124	0.024174	-0.181004	0.032323	Low-P ( 0.774 mg P /pot.week), elevated CO2
Turtola et al. 2003	21	Finland	62.63N	27.07E	Tree	Type I	~2-year	long-tem	Pot experiment	Norway spruce	ECM	myco_db_Akhmetzanova et al 2012 Ecology_Mycorrhiza database_SU	Mix	Woody	No	Pot	0.0263173	0.00866101	-0.105361	0.0234029	0.131678	0.0320639	Medium drought
Turtola et al. 2003	21	Finland	62.63N	27.07E	Tree	Type I	~2-year	long-tem	Pot experiment	Norway spruce	ECM	myco_db_Akhmetzanova et al 2013 Ecology_Mycorrhiza database_SU	Mix	Woody	No	Pot	0.171148	0.00646439	0	0.0208	0.171148	0.0272644	Severe drought
Yarie and Cleve 1996	23	Alaska, USA			Tree	Type IV	>90	long-tem	Forest ecosystem	Birch	ECM	Cadmium accumulation and its effect on the in vitro growth of woody fleabane and mycorrhized white birch. 作者 Fernandez, R Bertrand, A Casares, A Garcia, R Gonzalez, A Tames, R S 查看 Web of Science ResearcherID 和 ORCID (由 Clarivate 提供) Environmental pollution (Barking, Essex : 1987) 卷152 期3 页522-9 DOI10.1016/j.envpol.2007.07.011 出版时间2008-Apr	loess soils	Woody	No	Field	0.0933319	0.0130667	0.0479544	0.0161667	0.0453775	0.0292333	UP2, in 1989
Yarie and Cleve 1996	23	Alaska, USA			Tree	Type IV	>90	long-tem	Forest ecosystem	Birch	ECM	Cadmium accumulation and its effect on the in vitro growth of woody fleabane and mycorrhized white birch. 作者 Fernandez, R Bertrand, A Casares, A Garcia, R Gonzalez, A Tames, R S 查看 Web of Science ResearcherID 和 ORCID (由 Clarivate 提供) Environmental pollution (Barking, Essex : 1987) 卷152 期3 页522-9 DOI10.1016/j.envpol.2007.07.011 出版时间2008-Apr	loess soils	Woody	No	Field	-0.418503	0.0130667	-0.380526	0.0161667	-0.0379769	0.0292333	UP2, in 1990
Yarie and Cleve 1996	23	Alaska, USA			Tree	Type IV	>90	long-tem	Forest ecosystem	Birch	ECM	Cadmium accumulation and its effect on the in vitro growth of woody fleabane and mycorrhized white birch. 作者 Fernandez, R Bertrand, A Casares, A Garcia, R Gonzalez, A Tames, R S 查看 Web of Science ResearcherID 和 ORCID (由 Clarivate 提供) Environmental pollution (Barking, Essex : 1987) 卷152 期3 页522-9 DOI10.1016/j.envpol.2007.07.011 出版时间2009-Apr	loess soils	Woody	No	Field	0.0375044	0.0130667	0.127663	0.0161667	-0.0901587	0.0292333	UP2, in 1991
Yarie and Cleve 1996	23	Alaska, USA			Tree	Type IV	>90	long-tem	Forest ecosystem	Alder	ECM	Ectomycorrhizal root development in wet Alder carr forests in response to desiccation and eutrophication.作者Baar, J Bastiaans, Tvan de Coevering, M A Roelofs, J G M查看 Web of Science ResearcherID 和 ORCID (由 Clarivate 提供) Mycorrhiza卷12期3页147-51出版时间2002-Jun；Ekblad, AlfHuss-Danell, Kerstin. Nitrogen fixation by Alnus incana and nitrogen transfer from A. incana to Pinus sylvestris influenced by macronu…	loess soils	Woody	No	Field	-0.0603805	0.0130667	-0.0428637	0.0161667	-0.0175168	0.0292333	FP3, in 1989
Yarie and Cleve 1996	23	Alaska, USA			Tree	Type IV	>90	long-tem	Forest ecosystem	Alder	ECM	Ectomycorrhizal root development in wet Alder carr forests in response to desiccation and eutrophication.作者Baar, J Bastiaans, Tvan de Coevering, M A Roelofs, J G M查看 Web of Science ResearcherID 和 ORCID (由 Clarivate 提供) Mycorrhiza卷12期3页147-51出版时间2002-Jun；Ekblad, AlfHuss-Danell, Kerstin. Nitrogen fixation by Alnus incana and nitrogen transfer from A. incana to Pinus sylvestris influenced by macronu…	loess soils	Woody	No	Field	0	0.0130667	0.0404914	0.0161667	-0.0404914	0.0292333	FP3, in 1990
Yarie and Cleve 1996	23	Alaska, USA			Tree	Type IV	>90	long-tem	Forest ecosystem	Alder	ECM	Ectomycorrhizal root development in wet Alder carr forests in response to desiccation and eutrophication.作者Baar, J Bastiaans, Tvan de Coevering, M A Roelofs, J G M查看 Web of Science ResearcherID 和 ORCID (由 Clarivate 提供) Mycorrhiza卷12期3页147-51出版时间2002-Jun；Ekblad, AlfHuss-Danell, Kerstin. Nitrogen fixation by Alnus incana and nitrogen transfer from A. incana to Pinus sylvestris influenced by macronu…	loess soils	Woody	No	Field	-0.0293522	0.0130667	-0.0946652	0.0161667	0.065313	0.0292333	FP3, in 1991
Yarie and Cleve 1996	23	Alaska, USA			Tree	Type IV	>90	long-tem	Forest ecosystem	White spruce	ECM	myco_db_Akhmetzanova et al 2012 Ecology_Mycorrhiza database_SU	loess soils	Woody	No	Field	-0.0281709	0.0130667	-0.0281709	0.0161667	0	0.0292333	UP2, in 1989
Yarie and Cleve 1996	23	Alaska, USA			Tree	Type IV	>90	long-tem	Forest ecosystem	White spruce	ECM	myco_db_Akhmetzanova et al 2013 Ecology_Mycorrhiza database_SU	loess soils	Woody	No	Field	0.262364	0.0130667	0.116534	0.0161667	0.14583	0.0292333	UP2, in 1990
Yarie and Cleve 1996	23	Alaska, USA			Tree	Type IV	>90	long-tem	Forest ecosystem	White spruce	ECM	myco_db_Akhmetzanova et al 2014 Ecology_Mycorrhiza database_SU	loess soils	Woody	No	Field	-0.117783	0.0130667	-0.107631	0.0161667	-0.0101524	0.0292333	UP2, in 1991
Yarie and Cleve 1996	23	Alaska, USA			Tree	Type IV	>90	long-tem	Forest ecosystem	White spruce	ECM	myco_db_Akhmetzanova et al 2015 Ecology_Mycorrhiza database_SU	loess soils	Woody	No	Field	-0.0703808	0.0130667	-0.0526437	0.0161667	-0.0177371	0.0292333	FP3, in 1989
Yarie and Cleve 1996	23	Alaska, USA			Tree	Type IV	>90	long-tem	Forest ecosystem	White spruce	ECM	myco_db_Akhmetzanova et al 2016 Ecology_Mycorrhiza database_SU	loess soils	Woody	No	Field	-0.152341	0.0130667	-0.0631789	0.0161667	-0.0891618	0.0292333	FP3, in 1990
Yarie and Cleve 1996	23	Alaska, USA			Tree	Type IV	>90	long-tem	Forest ecosystem	White spruce	ECM	myco_db_Akhmetzanova et al 2017 Ecology_Mycorrhiza database_SU	loess soils	Woody	No	Field	-0.141412	0.0130667	-0.137201	0.0161667	-0.00421053	0.0292333	FP3, in 1991
Turtola et al. 2003	21	Finland	62.63N	27.07E	Tree	Type I	~2-year	long-tem	Pot experiment	Scot pine	ECM + EEM +NM	Phylogenetic distribution and evolution of mycorrhizas in land plants.	Mix	Woody	No	Pot	0.1949	0.0042998	0.0953102	0.0190645	0.0995902	0.0233643	Medium drought
Turtola et al. 2003	21	Finland	62.63N	27.07E	Tree	Type I	~2-year	long-tem	Pot experiment	Scot pine	ECM + EEM +NM	Phylogenetic distribution and evolution of mycorrhizas in land plants.	Mix	Woody	No	Pot	0.474739	0.0047957	0.262364	0.0167172	0.212375	0.0215129	Severe drought
Yarie and Cleve 1996	23	Alaska, USA			Tree	Type IV	>90	long-tem	Forest ecosystem	Aspen	ECM,ECM+EM	Wang and Qiu，2006	loess soils	Woody	No	Field	-0.0147423	0.0130667	0.018519	0.0161667	-0.0332613	0.0292333	UP2, in 1989
Yarie and Cleve 1996	23	Alaska, USA			Tree	Type IV	>90	long-tem	Forest ecosystem	Aspen	ECM,ECM+EM	Wang and Qiu，2006	loess soils	Woody	No	Field	-0.12582	0.0130667	-0.214596	0.0161667	0.0887763	0.0292333	UP2, in 1990
Yarie and Cleve 1996	23	Alaska, USA			Tree	Type IV	>90	long-tem	Forest ecosystem	Aspen	ECM,ECM+EM	Wang and Qiu，2006	loess soils	Woody	No	Field	-0.196953	0.0130667	-0.172924	0.0161667	-0.0240294	0.0292333	UP2, in 1991

## Sheet: Table legend (TableS2)
Supporting Information Table S2. Effect size of drought stress on soil available N and P used in the meta-analysis
Note:
Duration of DS: Duration of drought stress
EN lnR: Effect size of drought stress on soil available nitrogen
EN var lnR: Variance of EN lnR
EP lnR: Effect size of drought stress on soil available phosphorus
EP var lnR: Variance of EP lnR
N:P lnR: Effect size of drought stress on soil available nitrogen: phosphorus
N:P var lnR: Variance of N:P lnR

## Sheet: TableS2
Reference	Ref #	Location	Latitude	Longitude	Vegetation type	drought treatment	Duration of DS	EN In R	EN var InR	EP In R	EP var InR	N:P In R	N:P var InR	Other treatment
Wood and Silver 2012	26	NE Puerto Rico	18.30N	65.83W	Forest ecosystem	Rainout shelter	Medium-term	0.0800427	0.0452166	-1.52606	1.0675	0.183227	0.189996	Ridge
Wood and Silver 2012	26	NE Puerto Rico	18.30N	65.83W	Forest ecosystem	Rainout shelter	Medium-term	-0.277319	0.0913878	-1.43508	1.31916	-0.2195	0.198576	Slope
Wood and Silver 2012	26	NE Puerto Rico	18.30N	65.83W	Forest ecosystem	Rainout shelter	Medium-term	0.30964	0.0294599	-1.07329	0.860045	0.301056	0.265248	Valley
Matias et al. 2011	27	Spain, Granada	37.08N	3.47W	Forest ecosystem	Rainout shelter	Long-term	-0.129718	0.00899665	-1.98541	0.160454	-0.202743	0.0477933	Open area
Matias et al. 2011	27	Spain, Granada	37.08N	3.47W	Forest ecosystem	Rainout shelter	Long-term	0.485063	0.0162322	-1.68881	0.168401	0.485063	0.0574734	Shrubland
Matias et al. 2011	27	Spain, Granada	37.08N	3.47W	Forest ecosystem	Rainout shelter	Long-term	0.0741399	0.0138991	-2.26868	0.428386	-0.0350594	0.0446853	Forest
Yahdjian et al. 2006	28	Argentina, Patagonian region	45.68S	70.27W	Shrubland	Rainout shelter	Long-term	0.708514	0.24819					Rainout shelter (30% rainfall interception), May-99
Yahdjian et al. 2006	28	Argentina, Patagonian region	45.68S	70.27W	Shrubland	Rainout shelter	Long-term	0.267153	0.080837					Rainout shelter (30% rainfall interception), Oct-99
Yahdjian et al. 2006	28	Argentina, Patagonian region	45.68S	70.27W	Shrubland	Rainout shelter	Long-term	-0.220426	0.0262066					Rainout shelter (30% rainfall interception), Dec-99
Yahdjian et al. 2006	28	Argentina, Patagonian region	45.68S	70.27W	Shrubland	Rainout shelter	Long-term	0.419131	0.0535224					Rainout shelter (30% rainfall interception), Jan-00
Yahdjian et al. 2006	28	Argentina, Patagonian region	45.68S	70.27W	Shrubland	Rainout shelter	Long-term	-0.127098	0.300793					Rainout shelter (30% rainfall interception), May-00
Yahdjian et al. 2006	28	Argentina, Patagonian region	45.68S	70.27W	Shrubland	Rainout shelter	Long-term	0.473445	0.0538942					Rainout shelter (30% rainfall interception), Nov-00
Yahdjian et al. 2006	28	Argentina, Patagonian region	45.68S	70.27W	Shrubland	Rainout shelter	Long-term	0.189416	0.0527202					Rainout shelter (30% rainfall interception), Dec-00
Yahdjian et al. 2006	28	Argentina, Patagonian region	45.68S	70.27W	Shrubland	Rainout shelter	Long-term	0.175494	0.0808899					Rainout shelter (30% rainfall interception), Jan-01
Yahdjian et al. 2006	28	Argentina, Patagonian region	45.68S	70.27W	Shrubland	Rainout shelter	Long-term	0.0734622	0.118589					Rainout shelter (30% rainfall interception), May-01
Yahdjian et al. 2006	28	Argentina, Patagonian region	45.68S	70.27W	Shrubland	Rainout shelter	Long-term	0.410179	0.199138					Rainout shelter (55% rainfall interception), May-99
Yahdjian et al. 2006	28	Argentina, Patagonian region	45.68S	70.27W	Shrubland	Rainout shelter	Long-term	-0.028907	0.0308785					Rainout shelter (55% rainfall interception), Oct-99
Yahdjian et al. 2006	28	Argentina, Patagonian region	45.68S	70.27W	Shrubland	Rainout shelter	Long-term	0.0162426	0.0321227					Rainout shelter (55% rainfall interception), Dec-99
Yahdjian et al. 2006	28	Argentina, Patagonian region	45.68S	70.27W	Shrubland	Rainout shelter	Long-term	0.258374	0.0383314					Rainout shelter (55% rainfall interception), Jan-00
Yahdjian et al. 2006	28	Argentina, Patagonian region	45.68S	70.27W	Shrubland	Rainout shelter	Long-term	0.169293	0.310426					Rainout shelter (55% rainfall interception), May-00
Yahdjian et al. 2006	28	Argentina, Patagonian region	45.68S	70.27W	Shrubland	Rainout shelter	Long-term	0.143481	0.0534622					Rainout shelter (55% rainfall interception), Nov-00
Yahdjian et al. 2006	28	Argentina, Patagonian region	45.68S	70.27W	Shrubland	Rainout shelter	Long-term	0.311835	0.0507296					Rainout shelter (55% rainfall interception), Dec-00
Yahdjian et al. 2006	28	Argentina, Patagonian region	45.68S	70.27W	Shrubland	Rainout shelter	Long-term	0.383648	0.0671562					Rainout shelter (55% rainfall interception), Jan-01
Yahdjian et al. 2006	28	Argentina, Patagonian region	45.68S	70.27W	Shrubland	Rainout shelter	Long-term	0.279004	0.119659					Rainout shelter (55% rainfall interception), May-01
Yahdjian et al. 2006	28	Argentina, Patagonian region	45.68S	70.27W	Shrubland	Rainout shelter	Long-term	0.269205	0.205973					Rainout shelter (80% rainfall interception), May-99
Yahdjian et al. 2006	28	Argentina, Patagonian region	45.68S	70.27W	Shrubland	Rainout shelter	Long-term	-0.123122	0.0418216					Rainout shelter (80% rainfall interception), Oct-99
Yahdjian et al. 2006	28	Argentina, Patagonian region	45.68S	70.27W	Shrubland	Rainout shelter	Long-term	0.0398881	0.0768978					Rainout shelter (80% rainfall interception), Dec-99
Yahdjian et al. 2006	28	Argentina, Patagonian region	45.68S	70.27W	Shrubland	Rainout shelter	Long-term	-0.0177278	0.0321727					Rainout shelter (80% rainfall interception), Jan-00
Yahdjian et al. 2006	28	Argentina, Patagonian region	45.68S	70.27W	Shrubland	Rainout shelter	Long-term	0.0432683	0.328147					Rainout shelter (80% rainfall interception), May-00
Yahdjian et al. 2006	28	Argentina, Patagonian region	45.68S	70.27W	Shrubland	Rainout shelter	Long-term	-0.0966143	0.0490753					Rainout shelter (80% rainfall interception), Nov-00
Yahdjian et al. 2006	28	Argentina, Patagonian region	45.68S	70.27W	Shrubland	Rainout shelter	Long-term	0.0772966	0.0538366					Rainout shelter (80% rainfall interception), Dec-00
Yahdjian et al. 2006	28	Argentina, Patagonian region	45.68S	70.27W	Shrubland	Rainout shelter	Long-term	-0.0266191	0.136541					Rainout shelter (80% rainfall interception), Jan-01
Yahdjian et al. 2006	28	Argentina, Patagonian region	45.68S	70.27W	Shrubland	Rainout shelter	Long-term	0.14241	0.0926534					Rainout shelter (80% rainfall interception), May-01
